# Supplementary material for: Functional and Transcriptomic Characterization of Postnatal Maturation of ENS and SIP Syncytium in Mice Colon
Source: Biomolecules. 2023 Nov 23;13(12):1688. doi: 10.3390/biom13121688 (PMC10741935; doi:10.3390/biom13121688)
Supplement: Supplementary file 1 [file biomolecules-13-01688-s001.zip]

Archive with 2 entries (2 files):
- File S1 .zip
- tables and figures.pdf
